# Supplementary material for: Demolition Activity and Elevated Blood Lead Levels among Children in Detroit, Michigan, 2014–2018
Source: Int J Environ Res Public Health. 2020 Aug 19;17(17):6018. doi: 10.3390/ijerph17176018 (PMC7503460; doi:10.3390/ijerph17176018)
Supplement: Supplementary file 1 [file ijerph-17-06018-s001.zip]

Archive with 2 entries (2 files):
- ijerph-860824-supplementary-proof.docx
- ijerph-860824-supplementary-proof.pdf
